# Supplementary material for: Indigenous Saccharomyces cerevisiae Could Better Adapt to the Physicochemical Conditions and Natural Microbial Ecology of Prince Grape Must Compared with Commercial Saccharomyces cerevisiae FX10
Source: Molecules. 2022 Oct 14;27(20):6892. doi: 10.3390/molecules27206892 (PMC9610378; doi:10.3390/molecules27206892)
Supplement: Supplementary file 1 [file molecules-27-06892-s001.zip]

Archive with 1 entries (1 files):
- molecules-1954033-supplementary.pdf
